# Supplementary material for: Identification of New Chemoresistance-Associated Genes in Triple-Negative Breast Cancer by Single-Cell Transcriptomic Analysis
Source: Int J Mol Sci. 2024 Jun 22;25(13):6853. doi: 10.3390/ijms25136853 (PMC11241600; doi:10.3390/ijms25136853)
Supplement: Supplementary file 1 [file ijms-25-06853-s001.zip]

Archive with 3 entries (3 files):
- Supplementary Figure S2.pdf
- Supplementary Materials.pdf
- Supplementary Tables.xlsx
