# Supplementary material for: Identification of New Chemoresistance-Associated Genes in Triple-Negative Breast Cancer by Single-Cell Transcriptomic Analysis
Source: Int J Mol Sci. 2024 Jun 22;25(13):6853. doi: 10.3390/ijms25136853 (PMC11241600; doi:10.3390/ijms25136853)
Supplement: Supplementary file 1 [file ijms-25-06853-s001.zip › Supplementary Tables.xlsx]

## Sheet: Table S1
Upregulated genes in paclitaxel-resistant spheroids (2-fold change, min 50 reads in resistant)
Genes	Total counts in treatment naïve	Total counts in paclitaxel-resistant	Fold change counts paclitaxel-resistant vs treatment-naïve
NCAM1	33	571	17.303
PDGFB	34	567	16.6765
ABCB1	1303	14537	11.1566
ESM1	208	2282	10.9712
CDH6	223	1327	5.95067
C1QA	12	64	5.33333
ANGPT1	59	212	3.59322
GPNMB	153	514	3.35948
LCK	33	106	3.21212
FOXA1	21	63	3
ABCG2	614	1832	2.98371
MYB	57	167	2.92982
RNASE4	833	2099	2.51981
TYMS	3308	8316	2.51391
UBE2C	2754	6609	2.39978
BCL2	62	138	2.22581
SLIT2	544	1180	2.16912
KRT8	4765	10312	2.16411
SERPINE1	10609	22700	2.13969
KRT18	28457	57558	2.02263
NDC80	371	747	2.01348
CCNB1	8093	16240	2.00667

## Sheet: Table S2
Upregulated genes in doxorubicin-resistant spheroids (2-fold change, min 50 reads in resistant)
Genes	Total counts treatment-naïve	Total counts in doxorubicin-resistant	Fold change counts doxorubicin-resistant vs treatment-naïve
CCL4	3	348	116
TCL1A	7	349	49.8571
CXCL14	6	231	38.5
GPNMB	153	5522	36.0915
STK32B	14	489	34.9286
ABCB1	1303	30489	23.3991
NCAM1	33	743	22.5152
C1QA	12	227	18.9167
ESM1	208	3449	16.5817
PDGFB	34	302	8.88235
MAPT	203	1446	7.12315
FOXA1	21	114	5.42857
CD3D	48	253	5.27083
CCNA1	33	163	4.93939
TYMS	3308	14431	4.36245
IL1RN	16	68	4.25
CD24	1123	4135	3.6821
UBE2C	2754	10095	3.66558
MYB	57	199	3.49123
CDCA7	615	1951	3.17236
ABCG2	614	1915	3.11889
IL18	1551	4797	3.09284
CCNB1	8093	24315	3.00445
ICOSLG	100	299	2.99
NDC80	371	1099	2.96226
MYBL2	2911	8558	2.93988
ALCAM	581	1708	2.93976
SPHK1	2191	6388	2.91556
LCK	33	95	2.87879
CDH6	223	630	2.82511
BRCA1	776	2069	2.66624
KRT8	4765	12297	2.58069
KRT18	28457	73316	2.57638
RNASE4	833	2050	2.46098
ACTR3B	299	730	2.44147
ANLN	3386	8117	2.39722
CDC6	1057	2487	2.35289
CEP55	2086	4878	2.33845
PTTG1	14263	33331	2.33689
RRM2	2337	5393	2.30766
MELK	1701	3852	2.26455
NUSAP1	4556	10304	2.26163
UBE2T	3762	8495	2.25811
HPRT1	5331	12001	2.25117
MCM6	3063	6882	2.24682
KIF2C	1408	3150	2.23722
CCND1	21624	48259	2.23173
LIN9	290	645	2.22414
PVR	1589	3466	2.18125
STAT1	5515	11624	2.10771
CDC20	6580	13678	2.07872
CD274	159	329	2.06918
DTL	264	546	2.06818
ANGPT1	59	122	2.0678
CCNE1	612	1258	2.05556
AR	266	545	2.04887
RASSF1	1038	2100	2.02312
VIM	307941	621812	2.01926
CENPA	854	1719	2.01288
CENPF	2242	4491	2.00312

## Sheet: Table S3
Downregulated genes in paclitaxel-resistant spheroids (2-fold change, min 50 reads in treatment-naïve)
Genes	Total counts in treatment-naïve	Total counts in paclitaxel-resistant	Fold change counts paclitaxel-resistant vs treatment-naïve
ZAP70	80	0
RUNX3	56	0
KRT14	9399	67	0.00712842
ALDH1A1	177	3	0.0169492
KRT5	1570	28	0.0178344
CXCL12	3163	71	0.022447
IGFBP3	3958	102	0.0257706
FCRLA	1520	43	0.0282895
CCL3	327	10	0.030581
FGFR4	1027	35	0.0340798
CCND2	161	6	0.0372671
PTGDS	125	6	0.048
CDH3	693	47	0.0678211
DCN	18617	1510	0.0811087
CCL5	37751	3352	0.0887923
CD74	133	12	0.0902256
PTGS2	53280	6015	0.112894
STAT5A	178	22	0.123596
RARB	105	13	0.12381
TNFSF13	52	8	0.153846
TNF	627	115	0.183413
IGFBP5	2513	497	0.197772
TGFB3	892	185	0.207399
MLPH	443	92	0.207675
CD14	1404	313	0.222934
COL3A1	85442	20491	0.239824
TP73	691	197	0.285094
S100A9	163251	49036	0.300372
C4A	2664	801	0.300676
C1S	20688	7600	0.367363
IL1B	12794	4752	0.371424
KRT17	80349	30214	0.376035
TRAC	115	44	0.382609
LGALS3	22332	8827	0.395262
PDGFRB	15348	6140	0.400052
IGFBP7	37636	15646	0.415719
COL1A1	24693	10344	0.418904
NOTCH1	925	389	0.420541
CA12	16595	7127	0.429467
S100A8	1070	462	0.431776
PLAU	41422	18156	0.438318
IL6	12343	5812	0.470874
IKZF2	553	265	0.479204
ROS1	186	92	0.494624

## Sheet: Table S4
Downregulated genes in doxorubicin-resistant spheroids (2-fold change, min 50 reads in treatment-naïve)
Genes	Total counts in treatment-naïve	Total counts in doxorubicin-resistant	Fold change counts doxorubicin-resistant vs treatment-naïve
PTGDS	125	1	0.008
IGFBP3	3958	58	0.0146539
CXCL12	3163	64	0.020234
IL17F	74	2	0.027027
ALDH1A1	177	6	0.0338983
CCND2	161	6	0.0372671
KRT14	9399	378	0.040217
COL3A1	85442	5279	0.0617846
FGFR4	1027	76	0.0740019
TNFSF13	52	4	0.0769231
MME	740	61	0.0824324
FCRLA	1520	138	0.0907895
DCN	18617	1708	0.0917441
ZAP70	80	8	0.1
PTGS2	53280	7023	0.131813
CCL5	37751	5502	0.145744
KRT5	1570	234	0.149045
CDH3	693	126	0.181818
PDGFRB	15348	3627	0.236317
RARB	105	26	0.247619
LGALS3	22332	5548	0.248433
TGFB3	892	235	0.263453
C1S	20688	7144	0.345321
S100A8	1070	398	0.371963
IGFBP5	2513	960	0.382014
IGFBP7	37636	15284	0.406101
KRT17	80349	32814	0.408393
S100A4	104199	43814	0.420484
CXCL8	270010	114405	0.423707
TLR1	152	67	0.440789
C10orf54	2713	1197	0.441209
TRAC	115	52	0.452174
MLPH	443	205	0.462754
VCAM1	631	292	0.462758
TNF	627	292	0.46571
TP73	691	337	0.487699
FAP	112	56	0.5

## Sheet: Table S5
Top 100 differentially expressed genes in the clusters of the paclitaxel-resistant cells
Gene Name	Gene Name	Gene Name
Cluster 0	Cluster 1	Cluster 2
VEGFA	S100A4	RRM2
PITRM1	C10orf54	UBE2C
CD44	CAV1	NDC80
PDGFB	COL3A1	MELK
GSTP1	KRT8	KIF2C
CD24	WISP1	UBE2T
RAB7A	FN1	BRCA1
ABCG2	IGFBP7	NUSAP1
EVL	SLIT2	CENPA
IL6	PDGFRB	CEP55
MTDH	HIF1A	NUF2
MYC	PVR	PRC1
THBS1	SERPINE1	RFC4
SNAI2	CD14	BIRC5
LGALS1	ARG2	ANLN
SLC2A3	CDH13	C1S
LAMP1	KRT18	TYMS
EDNRA	MME	CDK2
NR3C1	COL1A1	CDC7
HLA-A	FBLN1	CENPF
CTNNB1	ACTA2	STAT1
CA12	VIM	MYBL2
FOXA1	MAPK3	CDKN1A
LGALS3	HPRT1	MKI67
PDGFRA	XBP1	LGALS3
CDCP1	ITGA6	EBF4
BCL2L11	DCN	RASSF1
ERBB2	CSF1	PHGDH
RHOB	MMP11	DCK
C1S	AIMP1	VCAM1
SLC39A6	CCND1	DTL
IFNGR1	TNFSF9	C4A
MAPT	PDGFA	TP73
IGF1R	BLVRA	CDCA7
GAPDH	ABCB1	CCNE2
ITGB1	ALCAM	LIN9
QSOX2	ESR1	EVL
NME1	ROS1	CDC6
CCND1	IL1RN	CCNB1
PLAU	IL18	TWIST1
MUC1	KRT17	CCL5
AKT1	NME1	CDC20
VCAM1	EGFR	MLH1
HRAS	RARA	RB1
KRT18	STAT5A	PLAU
CSF1	GLI1	TLR1
CDH6	CDH6	BMP1
AXIN2	PTGS2	MYB
IL1B	ITGAX	MAPT
SRC	FCRLA	RNASE4
LGALS9	MMP2	FBLN1
CTSD	IKZF2	S100A8
EGLN1	POU5F1	FN1
CASP3	GATA3	MDM2
AREG	KRAS	FAP
MAP2K4	KRT81	CD46
FOXO1	JUN	CD24
AR	RHOB	ITGAE
ENG	MALAT1	IL18
STAT6	CCNE1	IL7R
LPCAT1	ITGB1	IGFBP7
TNFRSF1A	CCR7	CXCL8
PHGDH	RARB	BAX
PTTG1	CLDN4	COL3A1
ID1	CDH3	BCL2
VIM	TNF	PTEN
TGFB3	BCL2	MAPK8
MMP2	CXCL14	TNFRSF14
AIMP1	LAG3	BBC3
ZNF703	PTPRC	SFN
NEAT1	CXCL16	CASP3
KRT17	LYZ	CTSD
IL12A	RNASE4	CCL3
NCAM1	TNFSF4	ACTA2
BMP1	RASSF1	ABCB1
IL7R	RUNX3	STAT4
ANGPT1	CTSW	ATM
TWIST1	TNFSF13	S1PR1
MAPK1	IL5	PTGS2
RUNDC1	BAD	BCL6
TCTN1	PPP2R2A	MUC1
GPNMB	CD274	NOTCH1
RB1	TMEM45B	ITGB2
CXXC5	CASP5	PTTG1
FYB	LCK	CD38
PRDM2	HLA-DRB1	CD274
KRT8	CD79A	DCN
ATM	GRB7	TNFSF13B
PTEN	TCF4	TNFRSF9
SPHK1	HAVCR2	CXCL16
KRT14	IGFBP5	SNAI2
CD46	BBC3	TNFSF9
EGF	CCND2	DIABLO
VWF	ENG	CCND2
IL13	STAT4	CD74
CDKN1C	HLA-DRA	TCF4
C1QA	CDKN1C	ITGAX
ACTR3B	APC	TSLP
CX3CR1	FOXP3	HIC1
CCNA1	EPCAM	FCGR3A

## Sheet: Table S6
Top 100 differentially expressed genes in the clusters of the doxorubicin-resistant cells
Gene Name	Gene Name	Gene Name	Gene Name	Gene Name	Gene Name
Cluster 0	Cluster 1	Cluster 2	Cluster 3	Cluster 4	Cluster 5
MTDH	COL1A1	C1S	LGALS1	ITGA6	AKR1C1
CTNNB1	KRT8	FBLN1	GAPDH	IL18	KRT18
PPP2R2A	ITGB1	FN1	GSTP1	IL1B	ITGA6
CD44	HLA-A	STAT1	NME1	AREG	IL1B
NME1	LAMP1	MAPT	PTTG1	CDKN1A	EDNRA
CCNB1	CAV1	C4A	BIRC5	ACTA2	CASP3
NR3C1	PDGFRB	HLA-A	MYBL2	CD274	IGFBP7
PITRM1	CDH13	MMP2	UBE2C	HLA-DRA	AREG
PVR	PHGDH	IGFBP7	NDC80	SNAI2	ID1
CDCP1	ALCAM	EBF4	RRM2	SLC39A6	IL7R
ITGA6	CSF1	GPNMB	KIF2C	RHOB	TP73
PTTG1	RNASE4	WISP1	NUF2	CD74	CDCA7
AIMP1	TLR1	CTSD	UBE2T	TP73	IL18
SPHK1	TWIST1	CD44	PRC1	CAV1	IFNGR1
RAB7A	STAT6	EVL	S100A4	SPHK1	PTTG1
HPRT1	PDGFRA	CDH13	BLVRA	IKZF2	ARG2
HIF1A	IFNGR1	CD14	NUSAP1	NME1	NME1
CCND1	CD46	AKR1C1	LGALS3	ALCAM	CXCL8
VEGFA	CD24	CD40	CEP55	PPP2R2A	KRT14
CDC20	ROS1	JUN	CDC20	VIM	MTDH
SRC	CD44	IGF1R	CXCL8	HLA-DRB1	CDH6
MYBL2	STAT5A	PDGFRB	DTL	ITGB1	PDGFRA
MLH1	CTSD	NR3C1	CD24	SLIT2	SFN
SLC39A6	S100A4	CSF1	CENPA	EDNRA	AIMP1
VIM	LGALS1	PDGFB	KRT81	KRT17	CDH3
FBLN1	ESM1	CA12	TSLP	ID1	PPP2R2A
APC	KRAS	CXXC5	HAVCR2	SFN	ACTA2
IGF1R	COL3A1	STK32B	FN1	CDCA7	GAPDH
CDH6	DCN	MYC	TYMS	MTDH	PTGS2
HRAS	IGFBP5	BMP1	TGFB3	CDH3	CXCL16
BAX	THBS1	MUC1	NAT1	ARG2	XBP1
CD40	MMP2	TNFSF9	CD86	PDGFA	HRAS
PDGFB	ABCB1	VCAM1	CD40	CIITA	PDGFA
AKT1	RB1	IL6	STAT1	GAPDH	CDC20
KRT17	MAPK1	THBS1	CCNB1	CDCP1	PITRM1
SERPINE1	CD244	BCL2L11	GNLY	PITRM1	ESM1
EGFR	RASSF1	PTEN	CCNA1	GSTP1	BIRC5
TYMS	CDK2	HIF1A	CXCL14	IGFBP7	TYMS
DCK	CA12	TCTN1	PHGDH	CXCL14	SNAI2
ANLN	ENG	S100A4	NOTCH1	HLA-DQB1	DCK
MAPK8	MUC1	CCL5	TNFSF13B	EGFR	CDKN1A
RHOB	RAB7A	S100A9	CDKN1A	TCL1A	KRT8
RFC4	ABCG2	FOXA1	DIABLO	QSOX2	FCRLA
CENPF	IL6	CXCL16	IL13	SERPINE1	STAT4
SFN	EDNRA	MMP11	PRDM2	HIF1A	TNFSF9
THBS1	C1S	LGALS3	SNAI2	MME	BLVRA
PDGFA	SLIT2	CCL3	CLDN4	FOXC1	CD3D
IL6	PITRM1	TP73	ABCG2	ESM1	TNFRSF1A
ERBB2	AR	PDGFRA	FAP	IL1RN	GPR160
MCM6	S1PR1	XBP1	S1PR1	IL12A	GLI1
EGLN1	CTNNB1	IL7R	C10orf54	AKR1C1	FBLN1
ACTR3B	AXIN2	STAT4	EPCAM	PVR	QSOX2
FOXC1	POU5F1	ATM	GATA3	PTTG1	IKZF2
NRG1	EGLN1	ZNF703	FLT1	IFNGR1	ACTR3B
TNFSF9	MYB	LIN9	IL18	ERBB2	SPHK1
FOXA1	ANGPT1	BBC3	MLPH	CCND1	ENG
DKK1	XBP1	BAX	IL5	CCNE2	MMP11
ATM	KRT18	PLAU	MYB	CDH6	CCNB1
BCL2L11	FOXO1	C10orf54	MAPT	RAB7A	MKI67
QSOX2	TCTN1	STAT6	CD4	C10orf54	CD14
RB1	RARA	ACTA2	PROM1	FOXO1	LPCAT1
CDC7	TNFRSF1A	SRC	PLAU	FCRLA	SLC2A3
NEAT1	ITGAE	NEAT1	TGFB1	TNFRSF1A	BCL2
RUNDC1	AKT1	CDKN1A	CCR5	DTL	CDC7
MAPK1	MAPK3	BRCA1	CDKN1C	CDK2	CCNA1
GSTP1	TNFRSF9	AR	BRCA1	MAP2K4	HLA-DRA
KRAS	MAP2K4	RECQL5	CASP5	MAPK8	MYBL2
LIN9	SLC2A3	LGALS9	EGF	TCF4	CD86
RASSF1	QSOX2	BCL6	EBF4	MYC	RHOB
DIABLO	NCAM1	CCNE2	FGF18	EVL	EPCAM
ABCG2	PTGS2	SLC2A3	CCR2	PHGDH	CD38
MKI67	ARG2	CCNE1	RFC4	CXCL8	ESR1
CXXC5	FAP	S100A8	LYZ	PTEN	IL12A
MAP2K4	ATM	UBE2C	FGFR4	GLI1	CLDN4
CCNE1	CCR7	MAPK3	IGFBP7	MLH1	CAV1
CDC6	FCRLA	NDC80	CXCL16	TYMS	EGF
MYC	TNF	CD46	STK32B	RARA	TGFB1
JUN	CASP3	TNFRSF1A	TNF	MDM2	GATA3
CCNE2	MALAT1	CDC6	TNFSF4	POU5F1	TSLP
LAMP1	NEAT1	COL1A1	CD79A	GATA3	HIF1A
LPCAT1	EPCAM	APC	ESR1	BCL2	MDM2
CEP55	MMP11	CASP3	RARA	BMP1	KRT17
BIRC5	TNFSF4	NCAM1	FOXP3	NR3C1	S100A9
ERBB3	RARB	CENPA	CX3CR1	BAD	AKT1
SLIT2	LGALS9	BLVRA	ITGB2	CTNNB1	TNFSF4
RECQL5	BAD	ICOSLG	IGHE_secreted	CCL3	NOTCH1
ENG	PTPRC	ID1	CCR7	TGFB1	MME
ABCB1	DKK1	PRDM2	SCUBE2	LTA	FOXP3
MELK	LPCAT1	COL3A1	ITGAX	PTPRC	EVL
BCL6	PVR	MDM2	TCL1A	TRAC	CXCL12
MDM2	GLI1	CCL4	MMP11	TNFSF13	CCL4
FYB	ITGAX	IFNGR1	ABCB1	CD46	GNLY
UBE2T	SFRP4	TNFRSF14	STAT4	RFC4	TNFRSF9
CDKN1C	RUNDC1	RNASE4	GPNMB	CD4	CIITA
NCAM1	JCHAIN	CXCL14	CDCA7	CD28	TGFB3
ID1	KRT81	MELK	BAD	NOTCH1	CCNE1
CTSD	CCR2	ANGPT1	CDC7	NUF2	VCAM1
XBP1	GPR160	SNAI2	ITGAE	CDKN1C	VEGFA
PRC1	BCL6	TNFSF13B	RNASE4	GNLY	RARA
TP73	IKZF2	STAT5A	HPRT1	EGLN1	CCR7
